# Supplementary material for: Design and assembly of DNA molecules using multi-objective optimization
Source: Synth Biol (Oxf). 2021 Oct 11;6(1):ysab026. doi: 10.1093/synbio/ysab026 (PMC8524653; doi:10.1093/synbio/ysab026)
Supplement: ysab026_Supp [file ysab026_supp.zip]

Archive with 1 entries (1 files):
- supplementary-tables.zip
